# Supplementary material for: Detecting ancient positive selection in humans using extended lineage sorting
Source: Genome Res. 2017 Sep;27(9):1563–72. doi: 10.1101/gr.219493.116 (PMC5580715; doi:10.1101/gr.219493.116)
Supplement: Supplemental Material [file supp_gr.219493.116_Supplemental_Files_1-3.zip]

Archive with 7 entries (6 files):
- Supplemental_File_S1.tsv
- __MACOSX/
- __MACOSX/._Supplemental_File_S1.tsv
- Supplemental_File_S2.tsv
- __MACOSX/._Supplemental_File_S2.tsv
- Supplemental_File_S3.xlsx
- __MACOSX/._Supplemental_File_S3.xlsx
