# Supplementary material for: Detecting ancient positive selection in humans using extended lineage sorting
Source: Genome Res. 2017 Sep;27(9):1563–72. doi: 10.1101/gr.219493.116 (PMC5580715; doi:10.1101/gr.219493.116)
Supplement: Supplemental Material [file supp_gr.219493.116_Supplemental_Files_1-3.zip › Supplemental_File_S1.tsv]

#Set of candidate regions with evidence for ancient selective sweeps using both the African-American and deCode recombination maps. Regions are reported using hg19 coordinates.
chr15	95223562	95244115
chr18	4842351	4913173
chr6	153868034	153891240
chr17	45213845	45308068
chr15	70211173	70233374
chr12	16307150	16313627
chr7	82016230	82021827
chr4	114877485	114936084
chr16	23251362	23267921
chr1	103913992	104154236
chr10	92080997	92092506
chr11	29827127	30043909
chr17	32340710	32351492
chr12	64978073	65005351
chr22	36153479	36373642
chr5	166189441	166219476
chr7	122320036	122379695
chr2	9352490	9380041
chr1	38419867	38465078
chr8	48089022	48965761
chr17	76263477	76265143
chr10	20131439	20134429
chr4	61374470	61391604
chr2	211656504	211701899
chr9	12468753	12498588
chr10	121529428	121712303
chr4	80322957	80363910
chr2	172520033	172523947
chr6	143209544	143246590
chr16	75011632	75162997
chr14	71849990	72207484
chr1	113429664	113560554
chr18	43594790	43616992
chr3	25871436	25931155
chr2	162592326	162725924
chr2	227449613	227483740
chr4	145704445	146039974
chr1	50593239	50643691
chr3	116842792	116850084
chr12	79065111	79089491
chr12	59556761	59655637
chr5	25682523	25719693
chr17	10525077	10539267
chr6	34447095	34464510
chr1	46864725	46898455
chr7	48723558	48853719
chr13	52422209	52427092
chr20	44644536	44679339
chr12	46028859	46047565
chr3	77027848	77033270
chr18	22566986	22605948
chr4	176792652	176814412
chr19	42452440	42591018
chr1	37813215	37850247
chr4	20401442	20436154
chr6	50414131	50442434
chr22	19745636	19761534
chr7	71389351	71402329
chr4	19069743	19078390
chr7	42003091	42010995
chr17	67935329	67961836
chr10	107809939	107866217
chr6	109360424	109475012
chr5	175875211	175956526
chr8	77698007	77716212
chr6	70103820	70115514
chr22	40693108	40725993
chr1	218861419	218868404
chr14	23989611	23989887
chr5	128675337	128711239
chr2	218822415	218828283
chr6	10587054	10596347
chr10	67050491	67076977
chr18	9954989	9966589
chr18	4483451	4488934
chr4	163951408	163975178
chr1	191869960	191871524
chr2	152267504	152343641
chr6	67547593	67554974
chr5	92645163	92661242
chr4	78445650	78487498
