# Supplementary material for: Detecting ancient positive selection in humans using extended lineage sorting
Source: Genome Res. 2017 Sep;27(9):1563–72. doi: 10.1101/gr.219493.116 (PMC5580715; doi:10.1101/gr.219493.116)
Supplement: Supplemental Material [file supp_gr.219493.116_Supplemental_Files_1-3.zip › Supplemental_File_S2.tsv]

#Set of candidate regions with evidence for ancient selective sweeps in at least one screen using either the African-American map or the deCode recombination map. Regions are reported using hg19 coordinates
chr1	9098558	9114546
chr1	9796707	9861382
chr1	13997065	14110595
chr1	26342642	26377595
chr1	34220625	34230259
chr1	36356790	36482229
chr1	37813215	37850247
chr1	38419718	38465254
chr1	38477260	38501672
chr1	45099589	45114366
chr1	46864526	46898455
chr1	50593239	50643691
chr1	55792597	55799651
chr1	78186645	78455535
chr1	83133158	83138521
chr1	89579613	89728383
chr1	92122748	92132419
chr1	93904429	94032990
chr1	97457781	97463567
chr1	98530091	98550726
chr1	103913992	104352204
chr1	113427677	113560554
chr1	114641363	114645248
chr1	119322277	119387279
chr1	169766035	170051230
chr1	186188421	186214179
chr1	191869960	191872477
chr1	198585677	198606337
chr1	203567671	203574243
chr1	207599027	207635789
chr1	209070726	209078938
chr1	215544461	215630530
chr1	218861419	218878973
chr1	222843998	222914782
chr1	229897607	229909087
chr1	230291758	230302605
chr1	236044676	236059516
chr10	20128695	20134429
chr10	59107094	59142562
chr10	67050491	67077612
chr10	75288500	75377614
chr10	92066280	92093883
chr10	94502460	94507612
chr10	107807584	107866217
chr10	112657072	112842342
chr10	121524820	121712495
chr11	7205903	7215548
chr11	26255685	26289547
chr11	27019094	27048208
chr11	28058429	28301045
chr11	28334531	28474480
chr11	29827127	30045469
chr11	63288818	63347450
chr11	64852147	64929531
chr11	65154054	65204527
chr11	76773645	76782986
chr11	102218053	102282791
chr11	111540552	111768308
chr11	114248171	114258384
chr11	119202555	119213319
chr11	129767684	129782149
chr11	130894425	130896520
chr12	16300889	16320013
chr12	46028546	46047565
chr12	59477612	59539529
chr12	59556761	59655993
chr12	64972481	65005492
chr12	65571143	65645588
chr12	67922493	67926504
chr12	68683729	68731265
chr12	79065065	79094727
chr12	108476926	108496746
chr12	128584787	128585678
chr13	37461706	37476370
chr13	41053026	41068949
chr13	43496337	43496853
chr13	44915480	44947558
chr13	52358308	52365523
chr13	52421481	52429336
chr13	59332633	59344280
chr13	60976321	61070028
chr13	67184765	67209625
chr13	75070431	75083943
chr13	84453290	84465001
chr13	97590514	97624979
chr13	102960601	103018480
chr13	110672903	110683732
chr14	23989488	23989919
chr14	26604529	26628865
chr14	27615657	27637370
chr14	38165782	38196307
chr14	45924380	45990905
chr14	53399003	53425494
chr14	71749402	72215010
chr14	83718948	83775370
chr14	97076365	97080460
chr14	98747364	98758842
chr14	102428206	102456901
chr15	26721451	26731254
chr15	47488260	47523653
chr15	60667608	60672655
chr15	68900223	68914610
chr15	70210065	70233374
chr15	70355726	70371938
chr15	95223520	95244227
chr16	3161650	3194296
chr16	23251362	23269349
chr16	30928957	31001059
chr16	46788274	46974606
chr16	63800196	63827832
chr16	75005809	75168084
chr16	75962965	75968739
chr17	10525010	10539267
chr17	32340601	32351492
chr17	45195325	45311526
chr17	47662587	47937490
chr17	51277056	51292071
chr17	67934296	67962664
chr17	74720170	74762624
chr17	76262989	76265143
chr18	4241368	4245723
chr18	4478772	4490065
chr18	4841560	4925739
chr18	9951992	9966844
chr18	19177121	19460068
chr18	22565278	22617930
chr18	22791087	22816956
chr18	32236172	32319320
chr18	34128195	34152403
chr18	36063491	36071652
chr18	39363868	39389376
chr18	43593314	43617872
chr18	60950782	60954616
chr18	72542572	72586109
chr19	4359024	4402313
chr19	5903381	5984188
chr19	15350349	15538097
chr19	42452440	42601019
chr19	46579801	46681740
chr2	4580871	4600947
chr2	9352490	9380307
chr2	11563174	11602288
chr2	23553312	23569684
chr2	62990234	63548725
chr2	71477962	71681938
chr2	72682130	72824331
chr2	81503443	81534234
chr2	95618859	95951136
chr2	137922963	137947438
chr2	143419898	143445810
chr2	152250565	152352590
chr2	155983375	156349602
chr2	162592326	162734066
chr2	164264990	164282698
chr2	172518230	172530714
chr2	174455567	174467882
chr2	205226449	205234494
chr2	210448921	210482064
chr2	211655656	211702043
chr2	213006390	213026948
chr2	213805173	213815223
chr2	218821719	218829345
chr2	223986436	224002622
chr2	226551926	226667489
chr2	227449348	227484461
chr2	235780116	235792044
chr20	33287502	33432578
chr20	35547867	35688161
chr20	36330116	36394513
chr20	44644536	44680115
chr20	54087583	54090502
chr21	19501443	19505980
chr22	19745355	19763595
chr22	20095925	20136263
chr22	34021856	34048296
chr22	36148852	36413291
chr22	40134356	40220544
chr22	40576300	40792285
chr22	46069496	46143471
chr3	25871104	25931202
chr3	30253473	30261202
chr3	32899695	32911184
chr3	36416561	36482338
chr3	43435112	43585439
chr3	44637608	44923906
chr3	47360891	47583386
chr3	52249433	52478428
chr3	62849798	62862421
chr3	77027848	77034264
chr3	99935329	100043019
chr3	114210627	114224553
chr3	116842754	116850084
chr3	116901939	116941452
chr3	124766152	124767439
chr3	128728051	128782094
chr3	136019116	136514338
chr3	146581964	146604581
chr3	166828259	166972985
chr3	191883750	191894963
chr4	4572976	4588577
chr4	7348608	7354831
chr4	10918364	10930959
chr4	19064401	19079291
chr4	20385751	20436154
chr4	30095579	30112780
chr4	37244984	37258896
chr4	61372819	61396593
chr4	72235693	72323594
chr4	74889629	74908369
chr4	78445650	78487498
chr4	78551317	78575898
chr4	80322957	80368412
chr4	89377480	89426799
chr4	97540653	97558701
chr4	100729912	100740455
chr4	108817503	108845333
chr4	113820663	113850549
chr4	114875409	114936662
chr4	119721633	119789460
chr4	131122003	131145439
chr4	145703200	146122821
chr4	153272120	153287616
chr4	161803850	161817742
chr4	163951331	163981765
chr4	176690686	176707343
chr4	176788615	176815289
chr4	178828086	178844242
chr4	181267967	181286570
chr5	6811522	6828282
chr5	10970913	10983441
chr5	24577449	24592267
chr5	25676596	25730635
chr5	28404603	28417916
chr5	31850508	31860149
chr5	36172542	36240661
chr5	43895924	43921839
chr5	81248101	81355582
chr5	87108283	87118936
chr5	92643380	92661311
chr5	108899897	108939172
chr5	115936360	115939778
chr5	118932200	118948696
chr5	127186036	127210976
chr5	128018997	128062684
chr5	128674890	128720559
chr5	138574572	138678241
chr5	145456118	145483380
chr5	151846972	151865239
chr5	153720254	153729180
chr5	154628875	154639134
chr5	159745352	159761428
chr5	166189441	166219684
chr5	175874362	175956526
chr6	3592052	3599283
chr6	10585148	10596347
chr6	12681241	12727268
chr6	34441598	34464510
chr6	47262767	47277890
chr6	50390016	50481226
chr6	50647061	50699691
chr6	53534312	53547251
chr6	67547059	67554974
chr6	70103820	70156159
chr6	87278681	87301574
chr6	109356587	109475875
chr6	112291825	112303285
chr6	125790817	125794268
chr6	143203908	143248263
chr6	149837420	149930425
chr6	153867748	153894057
chr7	9209955	9214503
chr7	25400490	25412933
chr7	38425565	38445598
chr7	42003091	42012241
chr7	48723287	48853719
chr7	50249294	50301757
chr7	55517628	55641372
chr7	71388691	71404173
chr7	73100485	73131100
chr7	73462431	73504374
chr7	78172220	78175354
chr7	82016153	82021827
chr7	86189129	86203332
chr7	106877731	107233808
chr7	116762910	116773234
chr7	120147457	120174406
chr7	122320036	122406480
chr7	130037975	130069584
chr7	140445637	140613919
chr8	28373346	28436152
chr8	29480755	29512712
chr8	32962533	33042118
chr8	37383952	37404906
chr8	48081168	48988097
chr8	75355649	75382429
chr8	77697966	77716840
chr8	79686168	79750564
chr8	81081962	81091397
chr8	97165593	97195710
chr8	117130639	117133612
chr8	125783187	125798064
chr8	130848647	130982440
chr9	3734992	3756901
chr9	4497322	4498044
chr9	8530159	8548267
chr9	12468753	12502544
chr9	74390130	74397815
chr9	87105209	87124674
chr9	100204871	100263799
chr9	115208173	115314643
chr9	120956727	120968298
chr9	129621712	129630781
chr9	133811873	133817732
chr9	135924689	135930988
